# Supplementary material for: Characterization of pertussis-like toxin from Salmonella spp. that catalyzes ADP-ribosylation of G proteins
Source: Sci Rep. 2017 Jun 1;7:2653. doi: 10.1038/s41598-017-02517-2 (PMC5454059; doi:10.1038/s41598-017-02517-2)
Supplement: Supplementary file 1 — Table S1–S3 [file 41598_2017_2517_MOESM1_ESM.xls]

## Sheet: Table S1
		Table S1	Salmonella enterica serotype Typhimurium strains tested
		Strain	Year	PFGE typea	PCRb
					Internal segment of the 16S-23S spacer regiond	artA/artB
	1	TST-109	1994	Ⅰ- 1	+	+
	2	TST-111	1994	Ⅰ- 1	+	+
	3	TST- 38	2002	Ⅰ- 1	+	+
	4	TST- 1	2004	Ⅰ- 1	+	+
	5	TST- 3	2004	Ⅰ- 1	+	+
	6	TST- 47	1998	Ⅰ- 1	+	+
	7	TST-144	1997	Ⅰ- 1	+	+
	8	AST-53	2007	Ⅰ- 1	+	+
	9	NST- 52	2001	Ⅰ- 1	+	+
	10	NST- 23	1998	Ⅰ- 1	+	+
	11	NET12	1997	Ⅰ- 1	+	+
	12	KST- 94	1997	Ⅰ- 1	+	+
	13	NST- 1	1997	Ⅰ- 1	+	+
	14	NST- 8	1997	Ⅰ- 1	+	+
	15	NST- 10	1997	Ⅰ- 1	+	+
	16	NST- 13	1998	Ⅰ- 1	+	+
	17	NST- 15	1998	Ⅰ- 1	+	+
	18	NST- 24	1998	Ⅰ- 1	+	+
	19	NST- 28	1999	Ⅰ- 1	+	+
	20	NST- 36	1999	Ⅰ- 1	+	+
	21	KST-100	1998	Ⅰ- 1	+	+
	22	KST- 97	1997	Ⅰ- 1	+	+
	23	NST- 39	2000	Ⅰ- 1	+	+
	24	NST- 45	2000	Ⅰ- 1	+	+
	25	TST-140	1996	Ⅰ- 1	+	+
	26	TST- 54	1997	Ⅰ- 1	+	+
	27	KST- 99	1998	Ⅰ- 1	+	+
	28	KST- 79	1996	Ⅰ- 1	+	+
	29	KST-183	2003	Ⅰ- 1	+	+
	30	KST-110	1999	Ⅰ- 1	+	+
	31	KST-120	1999	Ⅰ- 1	+	+
	32	KST-159	2001	Ⅰ- 1	+	+
	33	NST- 5	1997	Ⅰ- 1	+	+
	34	TST-138	1996	Ⅰ- 1	+	+
	35	TST-232	2007	Ⅰ- 1	+	+
	36	TST-101	1993	Ⅰ- 1	+	+
	37	KST-106	1998	Ⅰ- 1	+	+
	38	Sorachi	2004	Ⅰ- 1	+	+
	39	TST- 94	1993	Ⅰ- 1	+	+
	40	TST- 95	1993	Ⅰ- 1	+	+
	41	TST-108	1994	Ⅰ- 1	+	+
	42	TST- 88	1993	Ⅰ- 1	+	+
	43	NST- 42	2000	Ⅰ- 1	+	+
	44	NST- 47	2000	Ⅰ- 1	+	+
	45	TST- 86	1993	Ⅰ- 1	+	+
	46	AST-52	2007	Ⅰ- 1	+	+
	47	TST- 81	1993	Ⅰ- 1	+	+
	48	TST- 85	1993	Ⅰ- 1	+	+
	49	TST- 96	1993	Ⅰ- 1	+	+
	50	TST- 97	1993	Ⅰ- 1	+	+
	51	TST- 98	1993	Ⅰ- 1	+	+
	52	TST-100	1993	Ⅰ- 1	+	+
	53	TST-102	1993	Ⅰ- 1	+	+
	54	TST-104	1993	Ⅰ- 1	+	+
	55	TST-123	1995	Ⅰ- 1	+	+
	56	TST-145	1997	Ⅰ- 1	+	+
	57	TST-236	2007	Ⅰ- 1	+	+
	58	TST-253	2008	Ⅰ- 1	+	+
	59	KST-212	2003	Ⅰ- 1	+	+
	60	NST- 37	1999	Ⅰ- 1	+	+
	61	KST- 21	1993	Ⅰ- 1	+	+
	62	KST- 61	1995	Ⅰ- 1	+	+
	63	NET39	1991	Ⅰ- 1	+	+
	64	KST- 45	1994	Ⅰ- 1	+	+
	65	KST-320	2009	Ⅰ- 1	+	+
	66	TST-121	1995	Ⅰ- 1	+	+
	67	TST-127	1995	Ⅰ- 1	+	+
	68	TST- 83	1993	Ⅰ- 1	+	+
	69	NET02	1999	Ⅰ- 1	+	+
	70	NST- 27	1999	Ⅰ- 1	+	+
	71	KST-155	2001	Ⅰ- 1	+	+
	72	KST-157	2001	Ⅰ- 1	+	+
	73	NST- 12	1998	Ⅰ- 1	+	+
	74	NST- 30	1999	Ⅰ- 1	+	+
	75	KST- 27	1994	Ⅰ- 1	+	+
	76	KST- 32	1994	Ⅰ- 1	+	+
	77	KST- 66	1995	Ⅰ- 1	+	+
	78	KST- 74	1995	Ⅰ- 1	+	+
	79	NET16	1995	Ⅰ- 1	+	+
	80	NET51	1993	Ⅰ- 1	+	+
	81	KST- 62	1995	Ⅰ- 1	+	+
	82	KST- 64	1995	Ⅰ- 1	+	+
	83	KST- 68	1995	Ⅰ- 1	+	+
	84	KST- 76	1995	Ⅰ- 1	+	+
	85	KST-143	2001	Ⅰ- 1	+	+
	86	NET64	1999	Ⅰ- 1	+	+
	87	NST- 25	1998	Ⅰ- 1	+	+
	88	TST-110	1994	Ⅰ- 1	+	+
	89	KST-116	1999	Ⅰ- 1	+	+
	90	KST-113	1999	Ⅰ- 1	+	+
	91	KST-122	1999	Ⅰ- 1	+	+
	92	KST-126	1999	Ⅰ- 1	+	+
	93	KST-134	1999	Ⅰ- 1	+	+
	94	KST-136	1999	Ⅰ- 1	+	+
	95	KST-142	2000	Ⅰ- 1	+	+
	96	KT41	1999	Ⅰ- 1	+	+
	97	NST- 29	1999	Ⅰ- 1	+	+
	98	KST-101	1998	Ⅰ- 1	+	+
	99	AST- 1	1997	Ⅰ- 1	+	+
	100	KST-102	1998	Ⅰ- 1	+	+
	101	KST-103	1998	Ⅰ- 1	+	+
	102	KT31	1998	Ⅰ- 1	+	+
	103	NET05	1998	Ⅰ- 1	+	+
	104	NST- 11	1998	Ⅰ- 1	+	+
	105	TST-134	1996	Ⅰ- 1	+	+
	106	TST-112	1994	Ⅰ- 1	+	+
	107	AST- 2	2001	Ⅰ- 1	+	+
	108	TST-114	1994	Ⅰ- 1	+	+
	109	AST-41	2005	Ⅰ- 1	+	+
	110	TST- 41	2000	Ⅰ- 1	+	+
	111	TST- 44	1999	Ⅰ- 1	+	+
	112	TST- 45	1999	Ⅰ- 1	+	+
	113	NST- 77	2003	Ⅰ- 1	+	+
	114	KST- 57	1994	Ⅰ- 1	+	+
	115	TST-248	2007	Ⅰ- 1	+	+
	116	NST- 90	2003	Ⅰ- 1	+	+
	117	KST-189	2003	Ⅰ- 1	+	+
	118	KST-288	2007	Ⅰ- 1	+	+
	119	KST-289	2007	Ⅰ- 1	+	+
	120	KST-270	2005	Ⅰ- 1	+	+
	121	KST- 55	1994	Ⅰ- 1	+	+
	122	NET10	1997	Ⅰ- 1	+	+
	123	NST- 7	1997	Ⅰ- 1	+	+
	124	TST- 36	2002	Ⅰ- 1	+	+
	125	TST- 37	2002	Ⅰ- 1	+	+
	126	KST-199	2003	Ⅰ- 1	+	+
	127	KST-200	2003	Ⅰ- 1	+	+
	128	NST- 63	2002	Ⅰ- 1	+	+
	129	NST- 84	2003	Ⅰ- 1	+	+
	130	TST- 30	2003	Ⅰ- 1	+	+
	131	KST-202	2003	Ⅰ- 1	+	+
	132	TST-120	1995	Ⅰ- 1	+	+
	133	KST- 50	1994	Ⅰ- 1	+	+
	134	NST- 4	1997	Ⅰ- 1	+	+
	135	NET14	1996	Ⅰ- 1	+	+
	136	KST-300	2007	Ⅰ- 1	+	+
	137	KST-303	2007	Ⅰ- 1	+	+
	138	KST-304	2007	Ⅰ- 1	+	+
	139	KST-147	2001	Ⅰ- 1	+	+
	140	KST- 30	1994	Ⅰ- 1	+	+
	141	KST- 34	1994	Ⅰ- 1	+	+
	142	KST- 35	1994	Ⅰ- 1	+	+
	143	KST- 40	1994	Ⅰ- 1	+	+
	144	KST-149	2001	Ⅰ- 1	+	+
	145	NET60	1994	Ⅰ- 1	+	+
	146	NET61	1994	Ⅰ- 1	+	+
	147	TST-119	1994	Ⅰ- 1	+	+
	148	KST- 28	1994	Ⅰ- 1	+	+
	149	KST- 67	1995	Ⅰ- 1	+	+
	150	KST-124	1999	Ⅰ- 1	+	+
	151	KST-138	1999	Ⅰ- 1	+	+
	152	KST-140	2000	Ⅰ- 1	+	+
	153	KST-141	2000	Ⅰ- 1	+	+
	154	KST-177	2002	Ⅰ- 1	+	+
	155	KST-181	2002	Ⅰ- 1	+	+
	156	NET50	1993	Ⅰ- 1	+	+
	157	NET59	1994	Ⅰ- 1	+	+
	158	NST- 46	2000	Ⅰ- 1	+	+
	159	NST- 49	2001	Ⅰ- 1	+	+
	160	NST- 50	2001	Ⅰ- 1	+	+
	161	NST- 57	2001	Ⅰ- 1	+	+
	162	NST- 58	2001	Ⅰ- 1	+	+
	163	NST- 60	2002	Ⅰ- 1	+	+
	164	NST- 61	2002	Ⅰ- 1	+	+
	165	NST- 64	2002	Ⅰ- 1	+	+
	166	NST- 71	2002	Ⅰ- 1	+	+
	167	NST- 72	2002	Ⅰ- 1	+	+
	168	NST- 82	2003	Ⅰ- 1	+	+
	169	NST- 85	2003	Ⅰ- 1	+	+
	170	NST- 87	2003	Ⅰ- 1	+	+
	171	NST- 89	2003	Ⅰ- 1	+	+
	172	KST-154	2001	Ⅰ- 1	+	+
	173	KST-167	2002	Ⅰ- 1	+	+
	174	NST- 79	2003	Ⅰ- 1	+	+
	175	NST- 81	2003	Ⅰ- 1	+	+
	176	NST-102	2004	Ⅰ- 1	+	+
	177	AST- 8	2002	Ⅰ- 1	+	+
	178	NET56	1994	Ⅰ- 1	+	+
	179	TST- 28	2003	Ⅰ- 1	+	+
	180	KST- 20	1993	Ⅰ- 1	+	+
	181	N30	1992	Ⅰ- 1	+	+
	182	NET63	1994	Ⅰ- 1	+	+
	183	KST- 53	1994	Ⅰ- 1	+	+
	184	KST-108	1998	Ⅰ- 1	+	+
	185	NET49	1992	Ⅰ- 1	+	+
	186	KST- 81	1996	Ⅰ- 1	+	+
	187	KST- 77	1996	Ⅰ- 1	+	+
	188	KST- 91	1997	Ⅰ- 1	+	+
	189	KT24	1996	Ⅰ- 1	+	+
	190	KST- 25	1994	Ⅰ- 1	+	+
	191	KST- 47	1994	Ⅰ- 1	+	+
	192	KT34	1999	Ⅰ- 1	+	+
	193	TST- 51	1998	Ⅰ- 1	+	+
	194	KST- 39	1994	Ⅰ- 1	+	+
	195	KST- 23	1993	Ⅰ- 1	+	+
	196	KST-316	2009	Ⅰ- 1	+	+
	197	TST- 10	2004	Ⅰ- 1	+	-
	198	TST- 18	2004	Ⅰ- 1	+	-
	199	NST- 3	1997	Ⅰ- 1	+	+
	200	H6	1993	Ⅰ- 1	+	+
	201	TST-126	1995	Ⅰ- 1	+	+
	202	TST-128	1995	Ⅰ- 1	+	+
	203	TST-130	1995	Ⅰ- 1	+	+
	204	NST- 32	1999	Ⅰ- 1	+	+
	205	NST- 34	1999	Ⅰ- 1	+	+
	206	TST-129	1995	Ⅰ- 2	+	+
	207	NST-108	2005	Ⅰ- 3	+	+
	208	KST- 31	1994	Ⅰ- 4	+	+
	209	KST-112	1999	Ⅰ- 4	+	+
	210	TST-141	1996	Ⅰ- 5	+	+
	211	TST-142	1996	Ⅰ- 5	+	+
	212	KST- 43	1994	Ⅰ- 5	+	+
	213	NST- 86	2003	Ⅰ- 5	+	+
	214	TST-147	1997	Ⅰ- 6	+	-
	215	TST-122	1995	Ⅰ- 6	+	-
	216	TST-135	1996	Ⅰ- 6	+	-
	217	TST-136	1996	Ⅰ- 7	+	-
	218	KST- 59	1994	Ⅰ- 8	+	+
	219	TST-125	1995	Ⅰ- 9	+	+
	220	N36	1992	Ⅰ- 10	+	+
	221	KST- 26	1994	Ⅰ- 11	+	+
	222	TST- 84	1993	Ⅰ- 12	+	+
	223	KST- 38	1994	Ⅰ- 13	+	+
	224	TST-143	1997	Ⅰ- 14	-	+
	225	KST-139	1999	Ⅰ- 14	-	+
	226	KST- 95	1997	Ⅰ- 14	-	+
	227	KST- 49	1994	Ⅰ- 15	-	+
	228	TST-118	1994	Ⅰ- 16	+	+
	229	TST- 80	1992	Ⅰ- 16	+	+
	230	TST- 89	1993	Ⅰ- 16	+	+
	231	KST- 19	1993	Ⅰ- 16	+	+
	232	TST-167	1986	Ⅰ- 17	-	+
	233	TST-113	1994	Ⅰ- 17	+	+
	234	KST- 22	1993	Ⅰ- 17	+	+
	235	TST-106	1994	Ⅰ- 18	+	+
	236	TST- 46	1998	Ⅰ- 18	+	+
	237	TST- 90	1993	Ⅰ- 18	+	+
	238	KST- 63	1995	Ⅰ- 18	+	+
	239	KST- 70	1995	Ⅰ- 18	+	+
	240	TST- 43	1999	Ⅰ- 18	+	+
	241	TST-107	1994	Ⅰ- 18	+	+
	242	KST- 92	1997	Ⅰ- 18	+	+
	243	KST- 24	1993	Ⅰ- 18	+	+
	244	TST-146	1997	Ⅰ- 19	+	+
	245	KST- 75	1995	Ⅰ- 19	+	+
	246	TST-103	1993	Ⅰ- 20	+	+
	247	KST-133	1999	Ⅰ- 21	+	+
	248	TST-155	1987	Ⅱ- 1	-	-
	249	TST-154	1987	Ⅱ- 2	-	-
	250	TST-159	1987	Ⅱ- 3	-	-
	251	TST-183	1984	Ⅱ- 4	-	-
	252	478	1977	Ⅱ- 5	-	-
	253	TST-219	2006	Ⅱ- 6	-	+
	254	KST- 16	1992	Ⅱ- 7	-	+
	255	05Rumoi- 2	2001	Ⅱ- 7	-	-
	256	05Rumoi- 7	2003	Ⅱ- 7	-	-
	257	05Rumoi- 8	2003	Ⅱ- 7	-	-
	258	05Rumoi-15	2004	Ⅱ- 7	-	-
	259	TST- 24	2005	Ⅱ- 8	-	-
	260	07Ishikari-20	2007	Ⅱ- 9	-	-
	261	09Ishikari-2	2008	Ⅱ- 9	-	-
	262	KST-105	1998	Ⅱ- 10	-	-
	263	NET25	1989	Ⅱ- 11	-	-
	264	NET26	1989	Ⅱ- 11	-	-
	265	Shiribesi 1-1	2006	Ⅱ- 12	-	-
	266	AST- 4	2002	Ⅱ- 13	-	-
	267	AST- 6	2002	Ⅱ- 13	-	-
	268	AST-20	2004	Ⅱ- 13	-	-
	269	AST- 7	2002	Ⅱ- 14	-	-
	270	NST-100	2004	Ⅱ- 15	-	-
	271	05Rumoi- １	2000	Ⅱ- 15	-	-
	272	NST- 43	2000	Ⅱ- 15	-	-
	273	07Ishikari-13	2006	Ⅱ- 15	-	-
	274	08Ishikari-1	2008	Ⅱ- 15	-	-
	275	Ishikari18-17	2006	Ⅱ- 15	-	-
	276	Ishikari18-33	2006	Ⅱ- 15	-	-
	277	07Ishikari-17	2007	Ⅱ- 15	-	-
	278	09Shiribesi-1	2009	Ⅱ- 15	-	-
	279	Ishikari19-5	2007	Ⅱ- 15	-	-
	280	KST-203	2003	Ⅱ- 15	-	+
	281	KST-204	2003	Ⅱ- 15	-	+
	282	KST-218	2003	Ⅱ- 15	-	+
	283	09Iburi-1	2009	Ⅱ- 16	-	-
	284	NET20	1981	Ⅱ- 17	-	-
	285	TST- 49	1998	Ⅲ- 1	-	-
	286	TST- 50	1998	Ⅲ- 2	-	-
	287	KST- 18	1992	Ⅳ- 1	-	-
	288	TST-150	1988	Ⅳ- 2	-	-
	289	TST- 75	1991	Ⅳ- 3	-	-
	290	TST- 76	1991	Ⅳ- 3	-	-
	291	KT 6	1991	Ⅳ- 4	-	-
	292	NET30	1989	Ⅳ- 5	-	-
	293	KST- 7	1991	Ⅳ- 6	-	-
	294	NET40	1991	Ⅳ- 7	-	-
	295	KST- 12	1991	Ⅳ- 8	-	-
	296	KST- 8	1991	Ⅳ- 9	-	-
	297	KT 3	1991	Ⅳ- 10	-	-
	298	TST-117	1994	Ⅳ- 11	-	-
	299	KST- 9	1991	Ⅳ- 12	-	-
	300	KT 7	1992	Ⅳ- 12	-	-
	301	N68	1990	Ⅳ- 12	-	-
	302	NET33	1990	Ⅳ- 12	-	-
	303	KST- 14	1992	Ⅳ- 12	-	-
	304	TST- 79	1992	Ⅳ- 13	-	-
	305	KST- 17	1992	Ⅳ- 14	-	-
	306	N62	1989	Ⅳ- 15	-	-
	307	N48	1987	Ⅳ- 15	-	-
	308	N49	1987	Ⅳ- 15	-	-
	309	N57	1989	Ⅳ- 15	-	-
	310	N60	1989	Ⅳ- 15	-	-
	311	NET21	1988	Ⅳ- 15	-	-
	312	NET29	1989	Ⅳ- 15	-	-
	313	NET32	1990	Ⅳ- 15	-	-
	314	NET35	1990	Ⅳ- 15	-	-
	315	TST-151	1988	Ⅳ- 16	-	-
	316	TST-152	1988	Ⅳ- 16	-	-
	317	TST-157	1987	Ⅳ- 17	-	-
	318	TST-158	1987	Ⅳ- 17	-	-
	319	N54	1988	Ⅳ- 18	-	-
	320	TST-160	1987	Ⅳ- 19	-	-
	321	TST-149	1988	Ⅳ- 20	-	-
	322	KST- 10	1991	Ⅳ- 21	-	-
	323	TST-176	1985	Ⅴ- 1	-	-
	324	TST-182	1984	Ⅴ- 2	-	-
	325	TST-161	1986	Ⅴ- 3	-	-
	326	KST-150	2001	Ⅴ- 4	-	-
	327	AST-38	2005	Ⅴ- 5	-	-
	328	AST-34	2005	Ⅴ- 6	-	-
	329	AST- 3	2002	Ⅴ- 6	-	-
	330	N77	1992	Ⅴ- 7	-	-
	331	TST-116	1994	Ⅴ- 8	-	-
	332	TST-131	1995	Ⅴ- 9	-	-
	333	TST-139	1996	Ⅴ- 10	-	-
	334	TST-132	1995	Ⅴ- 11	-	-
	335	TST-171	1985	Ⅵ- 1	-	-
	336	TST-177	1985	Ⅵ- 1	-	-
	337	N59	1989	Ⅵ- 2	-	-
	338	TST-168	1986	Ⅵ- 3	-	-
	339	TST-170	1986	Ⅵ- 3	-	-
	340	TST-178	1985	Ⅵ- 3	-	-
	341	NET37	1991	Ⅵ- 3	-	-
	342	N34	1992	Ⅵ- 3	-	-
	343	N81	1992	Ⅵ- 3	-	-
	344	NET48	1992	Ⅵ- 3	-	-
	345	TST-165	1986	Ⅵ- 4	-	-
	346	TST- 78	1992	Ⅵ- 5	-	-
	347	NET31	1989	Ⅵ- 6	-	-
	348	TST- 82	1993	Ⅵ- 6	-	-
	349	TST-172	1985	Ⅵ- 7	-	-
	350	TST-156	1987	Ⅵ- 8	-	-
	351	TST-169	1986	Ⅵ- 8	-	-
	352	TST-175	1985	Ⅵ- 9	-	-
	353	TST-162	1986	Ⅵ- 10	-	-
	354	TST-174	1985	Ⅵ- 11	-	-
	355	NET55	1993	Ⅵ- 12	-	-
	356	TST- 39	2000	Ⅵ- 13	-	-
	357	KST-156	2001	Ⅵ- 13	-	-
	358	TST-153	1988	Ⅵ- 14	-	-
	359	TST-166	1986	Ⅵ- 14	-	-
	360	KST- 5	1990	Ⅵ- 14	-	-
	361	N78	1992	Ⅵ- 14	-	-
	362	NET52	1993	Ⅵ- 14	-	-
	363	N79	1992	Ⅵ- 14	-	-
	364	TST-163	1986	Ⅵ- 15	-	-
	365	TST- 77	1991	Ⅵ- 16	-	-
	366	TST-252	2008	Ⅶ- 1	-	-
	367	TST-230	2007	Ⅶ- 1	-	-
	368	TST-244	2007	Ⅶ- 1	-	-
	369	TST-229	2007	Ⅶ- 1	-	-
	370	TST-205	2006	Ⅶ- 1	-	-
	371	TST-213	2006	Ⅶ- 1	-	-
	372	TST-220	2006	Ⅶ- 1	-	-
	373	TST-221	2006	Ⅶ- 1	-	-
	374	TST-227	2006	Ⅶ- 1	-	-
	375	TST-148	2005	Ⅶ- 2	-	-
	376	AST-42	2007	Ⅶ- 2	-	-
	377	AST-48	2007	Ⅶ- 2	-	-
	378	AST-50	2007	Ⅶ- 2	-	-
	379	AST-44	2007	Ⅶ- 2	-	-
	380	AST-46	2007	Ⅶ- 2	-	-
	381	TST- 16	2004	Ⅶ- 2	-	-
	382	TST- 19	2004	Ⅶ- 2	-	-
	383	TST- 21	2004	Ⅶ- 2	-	-
	384	05Rumoi- 3	2002	Ⅶ- 2	-	-
	385	05Rumoi- 4	2002	Ⅶ- 2	-	-
	386	07Souya-1	2006	Ⅶ- 2	-	-
	387	07Souya-10	2006	Ⅶ- 2	-	-
	388	07Souya-70	2006	Ⅶ- 2	-	-
	389	AST-12	2003	Ⅶ- 2	-	-
	390	Kamikawa	2005	Ⅶ- 2	-	-
	391	Rumoi18-13	2006	Ⅶ- 2	-	-
	392	TST- 13	2004	Ⅶ- 2	-	-
	393	TST- 27	2003	Ⅶ- 2	-	-
	394	05Rumoi- 9	2003	Ⅶ- 2	-	-
	395	TST- 63	2005	Ⅶ- 2	-	-
	396	TST- 60	2005	Ⅶ- 2	-	-
	397	TST-186	2005	Ⅶ- 2	-	-
	398	TST-191	2005	Ⅶ- 2	-	-
	399	05Rumoi-14	2004	Ⅶ- 2	-	-
	400	KST-261	2005	Ⅶ- 2	-	-
	401	KST-273	2006	Ⅶ- 2	-	-
	402	KST-276	2006	Ⅶ- 2	-	-
	403	KST-283	2006	Ⅶ- 2	-	-
	404	KST-290	2007	Ⅶ- 2	-	-
	405	TST- 62	2005	Ⅶ- 2	-	-
	406	TST- 72	2005	Ⅶ- 2	-	-
	407	TST-188	2005	Ⅶ- 2	-	-
	408	TST-194	2005	Ⅶ- 2	-	-
	409	TST-203	2006	Ⅶ- 2	-	-
	410	TST-204	2006	Ⅶ- 2	-	-
	411	TST-209	2006	Ⅶ- 2	-	-
	412	TST-199	2005	Ⅶ- 2	-	-
	413	TST-218	2006	Ⅶ- 2	-	-
	414	TST-215	2006	Ⅶ- 2	-	-
	415	TST-198	2005	Ⅶ- 2	-	-
	416	AST-55	2007	Ⅶ- 2	-	-
	417	AST-59	2007	Ⅶ- 2	-	-
	418	AST-61	2007	Ⅶ- 2	-	-
	419	AST-64	2007	Ⅶ- 2	-	-
	420	AST-63	2007	Ⅶ- 2	-	-
	421	07Souya-45	2006	Ⅶ- 3	-	-
	422	Rumoi18- 1	2006	Ⅶ- 3	-	-
	423	07Souya-9	2006	Ⅶ- 4	-	-
	424	TST-228	2007	Ⅶ- 5	-	-
	425	TST-240	2007	Ⅶ- 5	-	-
	426	TST-242	2007	Ⅶ- 5	-	-
	427	TST-250	2007	Ⅶ- 5	-	-
	428	TST-231	2007	Ⅶ- 5	-	-
	429	KST-281	2006	Ⅶ- 6	-	-
	430	05NST-6	2005	Ⅶ- 6	-	-
	431	KST-224	2004	Ⅶ- 6	-	-
	432	KST-227	2004	Ⅶ- 6	-	-
	433	KST-241	2004	Ⅶ- 6	-	-
	434	KST-246	2005	Ⅶ- 6	-	-
	435	KST-247	2005	Ⅶ- 6	-	-
	436	KST-250	2005	Ⅶ- 6	-	-
	437	KST-253	2005	Ⅶ- 6	-	-
	438	KST-254	2005	Ⅶ- 6	-	-
	439	KST-259	2005	Ⅶ- 6	-	-
	440	KST-260	2005	Ⅶ- 6	-	-
	441	KST-262	2005	Ⅶ- 6	-	-
	442	KST-264	2005	Ⅶ- 6	-	-
	443	KST-275	2006	Ⅶ- 6	-	-
	444	NST-106	2005	Ⅶ- 6	-	-
	445	NST-112	2005	Ⅶ- 6	-	-
	446	TST- 57	2005	Ⅶ- 6	-	-
	447	TST- 59	2005	Ⅶ- 6	-	-
	448	TST-193	2005	Ⅶ- 6	-	-
	449	TST-196	2005	Ⅶ- 6	-	-
	450	KST-220	2004	Ⅶ- 6	-	-
	451	KST-291	2007	Ⅶ- 7	-	-
	452	KST-292	2007	Ⅶ- 7	-	-
	453	KST-293	2007	Ⅶ- 7	-	-
	454	KST-302	2007	Ⅶ- 8	-	-
	455	NST- 44	2000	Ⅶ- 9	-	-
	456	NST- 74	2002	Ⅶ- 9	-	-
	457	NST- 75	2002	Ⅶ- 9	-	-
	458	TST-207	2006	Ⅶ- 9	-	-
	459	NST- 54	2001	Ⅶ- 9	-	-
	460	KST-165	2002	Ⅶ- 10	-	-
	461	NST- 78	2003	Ⅶ- 11	-	-
	462	NST- 96	2004	Ⅶ- 11	-	-
	463	KST-158	2002	Ⅶ- 12	-	-
	464	KST-163	2002	Ⅶ- 12	-	-
	465	KST-305	2007	Ⅶ- 13	-	-
	466	KST-285	2006	Ⅶ- 13	-	-
	467	NST-107	2005	Ⅶ- 13	-	-
	468	AST-16	2004	Ⅶ- 13	-	-
	469	AST-30	2004	Ⅶ- 13	-	-
	470	KST-161	2002	Ⅶ- 13	-	-
	471	KST-169	2002	Ⅶ- 13	-	-
	472	KST-192	2003	Ⅶ- 13	-	-
	473	KST-206	2003	Ⅶ- 13	-	-
	474	KST-234	2004	Ⅶ- 13	-	-
	475	KST-238	2004	Ⅶ- 13	-	-
	476	KST-242	2004	Ⅶ- 13	-	-
	477	KST-245	2005	Ⅶ- 13	-	-
	478	KST-266	2005	Ⅶ- 13	-	-
	479	KST-269	2005	Ⅶ- 13	-	-
	480	NST- 73	2002	Ⅶ- 13	-	-
	481	NST- 98	2004	Ⅶ- 13	-	-
	482	NST-101	2004	Ⅶ- 13	-	-
	483	TST- 4	2004	Ⅶ- 13	-	-
	484	TST- 55	2005	Ⅶ- 13	-	-
	485	KST-208	2003	Ⅶ- 13	-	-
	486	KST-249	2005	Ⅶ- 13	-	-
	487	KST-252	2005	Ⅶ- 13	-	-
	488	KST-263	2005	Ⅶ- 13	-	-
	489	KST-268	2005	Ⅶ- 13	-	-
	490	KST-272	2006	Ⅶ- 13	-	-
	491	KST-274	2006	Ⅶ- 13	-	-
	492	KST-279	2006	Ⅶ- 13	-	-
	493	KST-282	2006	Ⅶ- 13	-	-
	494	KST-294	2007	Ⅶ- 13	-	-
	495	KST-298	2007	Ⅶ- 13	-	-
	496	KST-299	2007	Ⅶ- 13	-	-
	497	NST-109	2005	Ⅶ- 13	-	-
	498	NST-111	2005	Ⅶ- 13	-	-
	499	TST-212	2006	Ⅶ- 13	-	-
	500	KST-277	2006	Ⅶ- 13	-	-
	501	KST-287	2006	Ⅶ- 13	-	-
	502	KST-318	2008	Ⅶ- 13	-	-
	503	KST-323	2009	Ⅶ- 13	-	-
	504	NST-110	2005	Ⅶ- 14	-	-
	505	07Iburi-2	2007	Ⅶ- 15	-	-
	506	TST-233	2007	Ⅶ- 15	-	-
	507	TST-237	2007	Ⅶ- 15	-	-
	508	TST-247	2007	Ⅶ- 15	-	-
	509	TST-249	2007	Ⅶ- 15	-	-
	510	TST-251	2008	Ⅶ- 15	-	-
	511	TST-239	2007	Ⅶ- 15	-	-
	512	TST-241	2007	Ⅶ- 15	-	-
	513	TST-245	2007	Ⅶ- 15	-	-
	514	07Iburi-1	2007	Ⅶ- 16	-	-
	515	NST- 95	2003	Ⅶ- 17	-	-
	516	Hidaka	2004	Ⅶ- 18	-	-
	517	TST- 31	2003	Ⅶ- 19	-	-
	518	TST- 32	2003	Ⅶ- 19	-	-
	519	TST- 33	2003	Ⅶ- 19	-	-
	520	NST- 92	2003	Ⅶ- 19	-	-
	521	AST-57	2007	Ⅶ- 19	-	-
	522	KST-296	2007	Ⅶ- 19	-	-
	523	KST-301	2007	Ⅶ- 19	-	-
	524	KST-306	2007	Ⅶ- 19	-	-
	525	KST-307	2007	Ⅶ- 19	-	-
	526	KST-308	2007	Ⅶ- 19	-	-
	527	KST-271	2005	Ⅶ- 20	-	-
	528	KST-280	2006	Ⅶ- 20	-	-
	529	Ishikari19.6-1	2007	Ⅶ- 21	-	-
	530	07Ishikari-25	2007	Ⅶ- 21	-	-
	531	KST- 3	1982	Ⅷ- 1	-	-
	532	KST- 4	1982	Ⅷ- 1	-	-
	533	TST-180	1985	Ⅷ- 1	-	-
	534	TST-181	1984	Ⅷ- 1	-	-
	535	TST-185	1980	Ⅷ- 1	-	-
	536	TST-173	1985	Ⅷ- 2	-	-
	537	NET19	1980	Ⅷ- 3	-	-
	538	#2	1983	Ⅷ- 3	-	-
	539	TST-184	1984	Ⅷ- 3	-	-
	540	KST- 1	1982	Ⅷ- 3	-	-
	541	KST- 2	1982	Ⅷ- 4	-	-
	542	07Ishikari-1	1998	Ⅷ- 5	-	-
	543	TST-179	1985	Ⅷ- 6	-	-
	544	TST-164	1986	Ⅸ- 1	-	-
	545	U1		NDc	+	+
	546	NCTC 73	1917	ND	-	+
		a Pulsed field gel electrophoresis (PFGE) types were described prebiously ( Tamamura et al., 2011 )
b+, Presence of an amplification product from the primers directed at the indicating genes or fragment,
		-. absence of amplification product of PCR.
		c Not determined
		d an internal segment of the 16S-23S spacer region of bacterial rRNA genes, which is specific to DT104 (Pritchett et al. 2000, J. Clin. Microbiol.).

## Sheet: Table S2
		Table S2 Other S. enterica serotypes except Typhimurium and S.bongori strains used in this study
		Strain	Serotype or species	artA variants	artB variants	pltA	pltB
	1	27	Brandenburg	+	+	+	+
	2	33	Bredeney	+	+	+	+
	3	34	Schwarzengrund	+	+	+	+
	4	35	Give	+	+	+	+
	5	38	London	-	-	-	-
	6	42	Panama	+	+	+	+
	7	46	Essen	+	+	+	+
	8	51	Bonn	-	-	-	-
	9	52	Welikade	+	+	+	+
	10	54	Potsdam	-	-	-	-
	11	56	Strasbourg	-	-	+	+
	12	57	Braenderup	-	-	-	-
	13	58	Agona	-	-	-	-
	14	60	Enteritidis	-	-	-	-
	15	71	Choleraesuis	-	-	-	-
	16	73	Anatum	-	-	-	-
	17	80	Derby	-	-	-	-
	18	88	Havana	-	-	-	-
	19	96	Infantis	-	-	-	-
	20	102	Livingstone	-	-	-	-
	21	109	Corvallis	-	-	-	-
	22	114	Alachua	-	-	-	-
	23	115	Meleagridis	-	-	-	-
	24	119	Newport	-	-	-	-
	25	122	Stanley	-	-	-	-
	26	126	Montevideo	+	+	+	+
	27	129	Muenchen	-	-	-	-
	28	130	Ohio	-	-	-	-
	29	132	Virchow	-	-	-	-
	30	137	Taksony	-	-	-	-
	31	139	Uganda	-	-	-	-
	32	140	Blockley	-	-	-	-
	33	141	Bovismorbificans	-	-	-	-
	34	144	Heidelberg	-	-	-	-
	35	147	Thompson	-	-	-	-
	36	150	Tshiongwe	-	-	-	-
	37	151	Pakistan	-	-	-	-
	38	152	Bareilly	-	-	-	-
	39	153	Chester	+	+	+	+
	40	155	Tennessee	-	-	-	-
	41	158	Singapore	-	-	-	-
	42	159	Zanzibar	-	-	-	-
	43	160	Leximgton	-	-	-	-
	44	162	Typhisuis	-	-	-	-
	45	163	Cerro	-	-	-	-
	46	167	Oranienburg	+	+	+	+
	47	169	Stratfored	-	-	-	-
	48	170	Minnesota	+	+	+	+
	49	171	Mbandaka	-	-	-	-
	50	174	Liverpool	-	-	-	-
	51	175	Senftenberg	-	-	-	-
	52	177	Krefeld	-	-	-	-
	53	178	Inganda	+	+	+	+
	54	179	Kiambu	-	-	+	+
	55	180	Wippra	-	-	-	-
	56	181	Ruiru	+	+	+	+
	57	182	Worthington	+	+	-	-
	58	183	Ibaragi	-	-	-	-
	59	185	Albert	-	-	-	-
	60	186	Manhattan	-	-	-	-
	61	187	Richmond	-	-	-	-
	62	188	Cubana	-	-	-	-
	63	189	Wandsworth	-	-	-	-
	64	190	Isangi	-	-	-	-
	65	191	Menden	-	-	-	-
	66	192	Johannesburg	+	+	+	+
	67	194	Lille	-	-	-	-
	68	195	Oslo	-	-	-	-
	69	196	Javiana	+	+	+	+
	70	200	Fresno	-	-	-	-
	71	201	Aberdeen	-	-	-	-
	72	202	Muenster	-	-	-	-
	73	203	Durban	+	+	+	+
	74	204	Abony	+	-	+	+
	75	206	Paratyphi B	-	-	-	-
	76	207	Bardo	-	-	-	-
	77	209	Schleissheim	-	-	-	-
	78	210	Dessau	-	-	-	-
	79	211	Houtenae	-	-	-	-
	80	212	Hvittingafoss	-	-	-	-
	81	213	Agoueve	+	+	-	-
	82	218	Dublin	-	-	-	-
	83	225	Abortusequi	-	-	-	-
	84	ATCC3975	S. bongori	+	+	+	+

## Sheet: Table S3
	Table S3 Summary of the protocol for purification of ArtAB from DT104
	Step	Volume (ml)	ArtAB (mg)	Recovery
	Culture supernatant	800	2.86	1
	Blue Sepharose chromatography	12	0.385	0.135
	Hydroxyapatite chromatography	4	0.176	0.062
	Hydrophobic interaction chromatography	3	0.058	0.02
